# Supplementary material for: Antibiotic treatment for 7 days versus 14 days in patients with uncomplicated bloodstream infections: a Systematic review and meta-analysis of randomized controlled trials and trial sequential analysis
Source: Front Med (Lausanne). 2025 Aug 4;12:1617328. doi: 10.3389/fmed.2025.1617328 (PMC12360037; doi:10.3389/fmed.2025.1617328)
Supplement: SUPPLEMENTARY FILE S1 — Literature search history and search results. [file Data_Sheet_1.zip]

Archive with 5 entries (4 files):
- Supplementary File S1/Cochrane Library search history.txt
- Supplementary File S1/EMBASE search history.txt
- Supplementary File S1/PubMed search history.csv
- Supplementary File S1/WOS search-history.txt
- Supplementary File S1/
