# Supplementary material for: Antibiotic treatment for 7 days versus 14 days in patients with uncomplicated bloodstream infections: a Systematic review and meta-analysis of randomized controlled trials and trial sequential analysis
Source: Front Med (Lausanne). 2025 Aug 4;12:1617328. doi: 10.3389/fmed.2025.1617328 (PMC12360037; doi:10.3389/fmed.2025.1617328)
Supplement: SUPPLEMENTARY FILE S1 — Literature search history and search results. [file Data_Sheet_1.zip › Supplementary File S1/Cochrane Library search history.txt]

Search Name:	
Date Run:	09/03/2025 23:44:29
Comment:	

ID	Search	Hits
#1	("bacteremia" OR "sepsis" OR "bloodstream infection" OR "septicemia" OR "blood infection")  
AND  
("anti-bacterial agents" OR "antibiotics" OR "antimicrobial agents")  
AND  
("drug therapy" OR "therapeutics" OR "treatment duration" OR "antibiotic duration" OR "antibiotic course" OR "duration of therapy")  
AND  
("7 days" OR "7-day" OR "14 days" OR "14-day" OR "one week" OR "two weeks" OR "short course" OR "long course" OR "short duration" OR "long duration" OR "short-term" OR "long-term")  
AND  
("randomized controlled trial" OR "randomized controlled trials" OR "RCT")	537
