# Supplementary material for: Antibiotic treatment for 7 days versus 14 days in patients with uncomplicated bloodstream infections: a Systematic review and meta-analysis of randomized controlled trials and trial sequential analysis
Source: Front Med (Lausanne). 2025 Aug 4;12:1617328. doi: 10.3389/fmed.2025.1617328 (PMC12360037; doi:10.3389/fmed.2025.1617328)
Supplement: SUPPLEMENTARY FILE S1 — Literature search history and search results. [file Data_Sheet_1.zip › Supplementary File S1/EMBASE search history.txt]

Embase
Session Results
.......................................................
No.  Query Results                                          Results  Date       
#3.  ('bacteremia'/exp OR 'sepsis'/exp OR 'bloodstream          843  10 Mar 2025
     infection':ti,ab,kw OR 'septicemia':ti,ab,kw OR 
     'blood infection':ti,ab,kw) AND ('antibiotic 
     agent'/exp OR 'antibiotics':ti,ab,kw OR 
     'antimicrobial agents':ti,ab,kw) AND ('drug 
     therapy'/exp OR 'therapeutics'/exp OR 'treatment 
     duration':ti,ab,kw OR 'antibiotic 
     duration':ti,ab,kw OR 'antibiotic 
     course':ti,ab,kw OR 'duration of 
     therapy':ti,ab,kw) AND ('7 days':ti,ab,kw OR 
     '7-day':ti,ab,kw OR '14 days':ti,ab,kw OR 
     '14-day':ti,ab,kw OR 'one week':ti,ab,kw OR 'two 
     weeks':ti,ab,kw OR 'short course':ti,ab,kw OR 
     'long course':ti,ab,kw OR 'short 
     duration':ti,ab,kw OR 'long duration':ti,ab,kw OR 
     'short-term':ti,ab,kw OR 'long-term':ti,ab,kw) 
     AND ('randomized controlled trial'/exp OR 
     'randomized controlled trials':ti,ab,kw OR 
     'rct':ti,ab,kw OR 'clinical trial':ti,ab,kw)
.......................................................
