# Supplementary material for: Antibiotic treatment for 7 days versus 14 days in patients with uncomplicated bloodstream infections: a Systematic review and meta-analysis of randomized controlled trials and trial sequential analysis
Source: Front Med (Lausanne). 2025 Aug 4;12:1617328. doi: 10.3389/fmed.2025.1617328 (PMC12360037; doi:10.3389/fmed.2025.1617328)
Supplement: SUPPLEMENTARY FILE S1 — Literature search history and search results. [file Data_Sheet_1.zip › Supplementary File S1/PubMed search history.csv]

Search number	Query	Sort By	Filters	Search Details	Results	Time
4	("Bacteremia"[MeSH Terms] OR "Sepsis"[MeSH Terms] OR "Bloodstream Infection"[Title/Abstract] OR "Septicemia"[Title/Abstract] OR "Blood Infection"[Title/Abstract]) AND ("Anti-Bacterial Agents"[MeSH Terms] OR "Antibiotics"[Title/Abstract] OR "Antimicrobial Agents"[Title/Abstract]) AND ("Drug Therapy"[MeSH Terms] OR "Therapeutics"[MeSH Terms] OR "Treatment Duration"[Title/Abstract] OR "Antibiotic Du…			("Bacteremia"[MeSH Terms] OR "Sepsis"[MeSH Terms] OR "Bloodstream Infection"[Title/Abstract] OR "Septicemia"[Title/Abstract] OR "Blood Infection"[Title/Abstract]) AND ("Anti-Bacterial Agents"[MeSH Terms] OR "Antibiotics"[Title/Abstract] OR "Antimicrobial Agents"[Title/Abstract]) AND ("Drug Therapy"[MeSH Terms] OR "Therapeutics"[MeSH Terms] OR "Treatment Duration"[Title/Abstract] OR "Antibiotic Du…	155	00:39:08
