# Supplementary material for: Antibiotic treatment for 7 days versus 14 days in patients with uncomplicated bloodstream infections: a Systematic review and meta-analysis of randomized controlled trials and trial sequential analysis
Source: Front Med (Lausanne). 2025 Aug 4;12:1617328. doi: 10.3389/fmed.2025.1617328 (PMC12360037; doi:10.3389/fmed.2025.1617328)
Supplement: SUPPLEMENTARY FILE S1 — Literature search history and search results. [file Data_Sheet_1.zip › Supplementary File S1/WOS search-history.txt]

# Web of Science Search Strategy (v0.1)

# Database: All Databases

# Entitlements:

- WOS: 1985 to 2025
- KJD: 1980 to 2025
- MEDLINE: 1950 to 2025
- PPRN: 1991 to 2025
- PQDT: 1637 to 2025
- SCIELO: 2002 to 2025


# Searches:

1: (TS=(Bacteremia OR Sepsis OR Bloodstream Infection OR  Septicemia OR Blood Infection)) NOT (SILOID==("PPRN"))				Date Run: Mon Mar 10 2025 13:02:11 GMT+0800 (中国标准时间)		Results: 1461923

2: (TS=(Anti-Bacterial Agents OR Antibiotics OR Antimicrobial Agents)) NOT (SILOID==("PPRN"))				Date Run: Mon Mar 10 2025 13:02:48 GMT+0800 (中国标准时间)		Results: 936147

3: (TS=(Drug Therapy OR Therapeutics OR Treatment Duration OR Antibiotic Duration OR Antibiotic Course OR Duration of Therapy)) NOT (SILOID==("PPRN"))				Date Run: Mon Mar 10 2025 13:03:40 GMT+0800 (中国标准时间)		Results: 6479429

4: (TS=(7 days OR 7-day OR 14 days OR 14-day OR one week OR two weeks OR short course OR long course OR short duration OR long duration OR short-term OR long-term)) NOT (SILOID==("PPRN"))				Date Run: Mon Mar 10 2025 13:04:43 GMT+0800 (中国标准时间)		Results: 4003887

5: (TS=(Randomized Controlled Trial OR Randomized Controlled Trials OR RCT OR Clinical Trial)) NOT (SILOID==("PPRN"))				Date Run: Mon Mar 10 2025 13:05:11 GMT+0800 (中国标准时间)		Results: 1419095

6: #5 AND #4 AND #3 AND #2 AND #1 and Preprint Citation Index (Exclude – Database)				Date Run: Mon Mar 10 2025 13:07:14 GMT+0800 (中国标准时间)		Results: 4412

7: #5 AND #4 AND #3 AND #2 AND #1 and Preprint Citation Index (Exclude – Database)				Date Run: Mon Mar 10 2025 13:07:17 GMT+0800 (中国标准时间)		Results: 4412

8: #5 AND #4 AND #3 AND #2 AND #1 and Preprint Citation Index (Exclude – Database) and Clinical Trial (Document Types)				Date Run: Mon Mar 10 2025 13:07:37 GMT+0800 (中国标准时间)		Results: 2096
